# Supplementary material for: Tick-Bite “Meteo”-Prevention: An Evaluation of Public Responsiveness to Tick Activity Forecasts Available Online
Source: Life (Basel). 2023 Sep 14;13(9):1908. doi: 10.3390/life13091908 (PMC10533051; doi:10.3390/life13091908)
Supplement: Supplementary file 1 [file life-13-01908-s001.zip]

Archive with 1 entries (1 files):
- life-2559828-supplementary.pdf
